# Supplementary material for: GePIF4 Increases the Multi-Flower/Capsule-Bearing Traits and Gastrodin Biosynthesis in Gastrodia elata
Source: Plants (Basel). 2025 May 31;14(11):1684. doi: 10.3390/plants14111684 (PMC12158012; doi:10.3390/plants14111684)
Supplement: Supplementary file 1 [file plants-14-01684-s001.zip]

Archive with 1 entries (1 files):
- plants-3587524-supplementary.xlsx
