# Supplementary material for: GePIF4 Increases the Multi-Flower/Capsule-Bearing Traits and Gastrodin Biosynthesis in Gastrodia elata
Source: Plants (Basel). 2025 May 31;14(11):1684. doi: 10.3390/plants14111684 (PMC12158012; doi:10.3390/plants14111684)
Supplement: Supplementary file 1 [file plants-14-01684-s001.zip › plants-3587524-supplementary.xlsx]

## Sheet: S Table 1
Supplementary Table 1. Sequencing overview and reads mapping.
Sample ID	Read number	Base number	GC (%)	Q30 (%)	Mapped reads	Mapped ratio
AD1	27255546	8109317450	0.4912	0.937	22927518	0.8412
AD2	24028199	7169527088	0.4967	0.9403	20422249	0.8499
AD3	28270508	8432032964	0.5003	0.9338	23999540	0.8489
AS1	29655642	8835633472	0.4947	0.9301	24711291	0.8333
AS2	29869084	8888708838	0.5045	0.9309	24370567	0.8159
AS3	31684179	9449652912	0.4951	0.9347	27167133	0.8574

## Sheet: S Table 2
Supplementary Table 2. Unigenes functional annotation results statistics AD_vs_AS of G. elata Bl. capsule.
Annotated database	Annotated_Number	Percentage (%)	300<=length<1000	length>=1000
COG	4923	0.2051	620	3751
GO	9158	0.3816	2334	5439
KEGG	5945	0.2477	1185	4133
KOG	12610	0.5255	3801	7129
Pfam	11273	0.4698	2269	8086
Swiss-Prot	12643	0.5269	3393	7870
eggNOG	18638	0.7767	5661	10556
nr	23658	0.9859	8364	11657
Total	23996	1	8457	11691

## Sheet: S Table 3
Supplementary Table 3. GO enrichment analysis.
Process	GO ID	Term description	Annotated Unigene	DEGs	P-value
CC	GO:0005759	mitochondrial matrix	43	1	0.004
CC	GO:0005794	Golgi apparatus	198	9	0.0095
CC	GO:0044431	Golgi apparatus part	107	5	0.0214
CC	GO:0012505	endomembrane system	421	18	0.0235
CC	GO:0030529	intracellular ribonucleoprotein complex	450	1	0.0288
CC	GO:0005829	cytosol	460	9	0.0332
CC	GO:0034357	photosynthetic membrane	108	2	0.0341
CC	GO:0044436	thylakoid part	109	2	0.0418
BP	GO:0006334	nucleosome assembly	31	2	0.00045
BP	GO:0006457	protein folding	95	2	0.00048
BP	GO:0016192	vesicle-mediated transport	142	6	0.00278
BP	GO:0006464	cellular protein modification process	690	23	0.00291
BP	GO:0046777	protein autophosphorylation	14	2	0.00472
BP	GO:0006468	protein phosphorylation	331	13	0.00499
BP	GO:0044763	single-organism cellular process	2166	98	0.0064
BP	GO:0006278	RNA-dependent DNA biosynthetic process	97	2	0.00677
BP	GO:0016311	dephosphorylation	112	6	0.00753
BP	GO:0044281	small molecule metabolic process	721	28	0.00768
BP	GO:0016070	RNA metabolic process	742	33	0.00869
BP	GO:0055114	oxidation-reduction process	624	39	0.00894
BP	GO:0072583	clathrin-dependent endocytosis	4	1	0.00896
BP	GO:0071554	cell wall organization or biogenesis	144	16	0.00971
BP	GO:0000165	MAPK cascade	19	1	0.00981
BP	GO:0006979	response to oxidative stress	71	5	0.01343
BP	GO:0044710	single-organism metabolic process	1704	91	0.01394
BP	GO:0061025	membrane fusion	36	1	0.0147
BP	GO:0032259	methylation	156	9	0.01539
BP	GO:0006470	protein dephosphorylation	62	2	0.01643
BP	GO:0019752	carboxylic acid metabolic process	461	24	0.01672
BP	GO:1901700	response to oxygen-containing compound	149	12	0.01716
BP	GO:0009100	glycoprotein metabolic process	44	2	0.01749
BP	GO:0009101	glycoprotein biosynthetic process	44	2	0.01749
BP	GO:0043436	oxoacid metabolic process	467	24	0.01881
BP	GO:0006082	organic acid metabolic process	467	24	0.01881
BP	GO:0050794	regulation of cellular process	802	42	0.01882
BP	GO:0006487	protein N-linked glycosylation	20	2	0.01989
BP	GO:0000302	response to reactive oxygen species	40	3	0.02001
BP	GO:0051641	cellular localization	243	9	0.02123
BP	GO:0006366	transcription from RNA polymerase II promoter	70	2	0.02162
BP	GO:0018193	peptidyl-amino acid modification	99	2	0.02222
BP	GO:0031323	regulation of cellular metabolic process	462	25	0.02309
BP	GO:0043413	macromolecule glycosylation	42	2	0.02457
BP	GO:0006486	protein glycosylation	42	2	0.02457
BP	GO:0072593	reactive oxygen species metabolic process	38	3	0.0248
BP	GO:0019632	shikimate metabolic process	2	2	0.02502
BP	GO:0009611	response to wounding	10	1	0.02538
BP	GO:1901334	lactone metabolic process	2	2	0.02651
BP	GO:0006366	transcription from RNA polymerase II promoter	70	2	0.02162
BP	GO:1901336	lactone biosynthetic process	2	2	0.02651
BP	GO:1901600	strigolactone metabolic process	2	2	0.02651
BP	GO:1901601	strigolactone biosynthetic process	2	2	0.02651
BP	GO:0006351	transcription, DNA-templated	415	29	0.02669
BP	GO:0032774	RNA biosynthetic process	418	29	0.02701
BP	GO:0044801	single-organism membrane fusion	28	1	0.02708
BP	GO:0051649	establishment of localization in cell	223	7	0.02969
BP	GO:0048284	organelle fusion	36	1	0.03058
BP	GO:0019544	arginine catabolic process to glutamate	2	2	0.02126
BP	GO:0046907	intracellular transport	196	4	0.03002
BP	GO:0071897	DNA biosynthetic process	14	2	0.03211
BP	GO:0080090	regulation of primary metabolic process	445	23	0.03376
BP	GO:0044699	single-organism process	2891	148	0.03411
BP	GO:0080144	amino acid homeostasis	2	1	0.03437
BP	GO:0070085	glycosylation	54	2	0.03563
BP	GO:0006817	phosphate ion transport	2	1	0.03777
BP	GO:0072668	obsolete tubulin complex biogenesis	2	1	0.0384
BP	GO:0007021	tubulin complex assembly	2	1	0.0384
BP	GO:0009736	cytokinin-activated signaling pathway	5	2	0.03925
BP	GO:0071368	cellular response to cytokinin stimulus	5	2	0.03925
BP	GO:0046128	purine ribonucleoside metabolic process	119	1	0.04005
BP	GO:0042278	purine nucleoside metabolic process	119	1	0.04005
BP	GO:0009664	plant-type cell wall organization	25	2	0.0404
BP	GO:0006906	vesicle fusion	26	1	0.0405
BP	GO:0050789	regulation of biological process	892	46	0.04104
BP	GO:0061024	membrane organization	71	2	0.0412
BP	GO:0016050	vesicle organization	35	1	0.04259
BP	GO:0006730	one-carbon metabolic process	23	3	0.04482
BP	GO:2000112	regulation of cellular macromolecule biosynthetic process	380	22	0.04766
BP	GO:0010556	regulation of macromolecule biosynthetic process	380	22	0.04766
BP	GO:0019222	regulation of metabolic process	525	28	0.04824
BP	GO:0032787	monocarboxylic acid metabolic process	159	11	0.04827
BP	GO:0035999	tetrahydrofolate interconversion	9	1	0.04847
BP	GO:0071555	cell wall organization	98	10	0.04849
BP	GO:1901657	glycosyl compound metabolic process	138	2	0.04958
BP	GO:0010035	response to inorganic substance	76	6	0.0497
MF	GO:0003824	catalytic activity	4113	247	1.7e-07
MF	GO:0005524	ATP binding	867	26	6.8e-05
MF	GO:0004674	protein serine/threonine kinase activity	252	13	0.0012
MF	GO:0003677	DNA binding	557	35	0.0017
MF	GO:0004857	enzyme inhibitor activity	26	7	0.0018
MF	GO:0016791	phosphatase activity	114	6	0.0025
MF	GO:0016740	transferase activity	1573	84	0.0028
MF	GO:0016301	kinase activity	591	32	0.0033
MF	GO:0005515	protein binding	465	19	0.0046
MF	GO:0034061	DNA polymerase activity	109	4	0.0062
MF	GO:0008168	methyltransferase activity	148	10	0.0072
MF	GO:0016684	oxidoreductase activity, acting on peroxide as acceptor	43	7	0.0084
MF	GO:0003824	catalytic activity	4113	247	1.7e-07
MF	GO:0016491	oxidoreductase activity	696	56	0.0089
MF	GO:0016209	antioxidant activity	52	7	0.0112
MF	GO:0004721	phosphoprotein phosphatase activity	66	3	0.0116
MF	GO:0003964	RNA-directed DNA polymerase activity	98	2	0.0134
MF	GO:0051082	unfolded protein binding	50	1	0.0152
MF	GO:0016795	phosphoric triester hydrolase activity	2	2	0.0196
MF	GO:0047862	diisopropyl-fluorophosphatase activity	2	2	0.0196
MF	GO:0004602	glutathione peroxidase activity	6	2	0.0199
MF	GO:0016798	hydrolase activity, acting on glycosyl bonds	181	25	0.0214
MF	GO:0008198	ferrous iron binding	6	1	0.0219
MF	GO:0016773	phosphotransferase activity, alcohol group as acceptor	474	25	0.0225
MF	GO:0004601	peroxidase activity	41	7	0.0251
MF	GO:0008422	beta-glucosidase activity	7	1	0.0266
MF	GO:0030170	pyridoxal phosphate binding	62	7	0.0268
MF	GO:0001071	nucleic acid binding transcription factor activity	125	14	0.0306
MF	GO:0003700	transcription factor activity, sequence-specific DNA binding	125	14	0.0306
MF	GO:0009931	calcium-dependent protein serine/threonine kinase activity	9	1	0.0325
MF	GO:0010857	calcium-dependent protein kinase activity	9	1	0.0325
MF	GO:0005315	inorganic phosphate transmembrane transporter activity	4	1	0.0368
MF	GO:0016859	cis-trans isomerase activity	26	1	0.0394
MF	GO:0016829	lyase activity	168	14	0.0411
MF	GO:0004337	geranyltranstransferase activity	4	2	0.0422
MF	GO:0043565	sequence-specific DNA binding	99	9	0.043
MF	GO:0004033	aldo-keto reductase (NADP) activity	2	1	0.0432
MF	GO:0008106	alcohol dehydrogenase (NADP+) activity	2	1	0.0432
MF	GO:0015399	primary active transmembrane transporter activity	123	6	0.0466
MF	GO:0016820	hydrolase activity, acting on acid anhydrides, catalyzing transmembrane movement of substances	119	5	0.0443
MF	GO:0004707	MAP kinase activity	15	1	0.0477
MF	GO:0015405	P-P-bond-hydrolysis-driven transmembrane transporter activity	123	6	0.0466
MF	GO:0004672	protein kinase activity	419	21	0.0478
MF	GO:0015405	P-P-bond-hydrolysis-driven transmembrane transporter activity	123	6	0.0466

## Sheet: S Table 4
Supplementary Table 4. Information of genes that relate to the formation of multi-capsule traits of G. elata.
Gene ID	FDR	Log2FC	Regulated	KEGG pathway	nr_annotation
c25153.graph_c0	1.60688e-13	5.56392	up	ko04075	ETHYLENE INSENSITIVE 3-like 1 protein [Dendrobium catenatum]
c53731.graph_c0	0.000212241	2.47245	up	ko04075	Transcription factor PIF4 [Dendrobium catenatum]
c54331.graph_c5	0.016154	1.80765	up	ko04075	auxin-responsive protein IAA4-like isoform X1 [Dendrobium catenatum]
c43489.graph_c0	0.00382533	1.61062	up	ko04075	auxin-induced protein 22D-like [Dendrobium catenatum]

## Sheet: S Table 5
Supplementary Table 5. 7 gastrodin synthase DEGs.
Gene Name	ID	WT1	WT2	WT3	OE1	OE2	OE3	Length	GO	KEGG	PFAM	eggNOG	eggNOG_Category	Swissprot	NR
PAL	TRINITY_DN520_c1_g3	233.82	106.02	232.36	1660.06	1480.96	778.41	1772	GO:0006520;GO:0006082;GO:0006508;GO:0009803;GO:1901654;GO:0008150;GO:0009987;GO:0071704;GO:0044249;GO:0033993;GO:1901698;GO:0006558;GO:0009698;GO:0044281;GO:0009800;GO:0044424;GO:0019438;GO:0010243;GO:1901564;GO:0006725;GO:0016598;GO:0042221;GO:0009739;GO:0009056;GO:1901362;GO:0043632;GO:0019538;GO:0009072;GO:0052883;GO:0005623;GO:0010033;GO:0009058;GO:0050896;GO:0006511;GO:0043436;GO:0003824;GO:…	K10775	PF00221	virNOG03421	Q	sp|P45727|PALY_PERAE Phenylalanine ammonia-lyase OS=Persea americana OX=3435 GN=PAL PE=2 SV=1	XP_020589738.1 phenylalanine ammonia-lyase-like [Phalaenopsis equestris]
ADH	TRINITY_DN1702_c1_g1	58.33	49.71	58.93	269.99	282.42	752.47	1779	GO:1901576;GO:0009809;GO:0044464;GO:0005737;GO:0008152;GO:0006725;GO:0046914;GO:0009698;GO:0044424;GO:1901360;GO:0019438;GO:0019748;GO:0003824;GO:0044444;GO:0044249;GO:0044550;GO:0052747;GO:0005575;GO:0009699;GO:0071704;GO:0008150;GO:0009987;GO:0016614;GO:0080167;GO:0050896;GO:0009058;GO:0044237;GO:0005622;GO:0005623;GO:0008270;GO:0043167;GO:0055114;GO:0009808;GO:0016616;GO:1901362;GO:0045551;GO:…	K00083	PF00107	virNOG00981	Q	sp|Q6ZHS4|CADH2_ORYSJ Cinnamyl alcohol dehydrogenase 2 OS=Oryza sativa subsp. japonica OX=39947 GN=CAD2 PE=1 SV=1	XP_020705971.1 cinnamyl alcohol dehydrogenase 2 [Dendrobium catenatum] &gt;PKU60582.1 putative cinnamyl alcohol dehydrogenase [Dendrobium catenatum]
CCoAMT	TRINITY_DN100_c1_g2	31.86	23.27	39.32	1126.7	728.63	556.63	1253	GO:0009791;GO:0008168;GO:0048856;GO:0003824;GO:0008171;GO:0006807;GO:0016741;GO:0044464;GO:0043603;GO:0008152;GO:0008757;GO:0043169;GO:0005829;GO:0046872;GO:1901362;GO:0043604;GO:0009808;GO:0007275;GO:0080078;GO:0009699;GO:0005575;GO:0043167;GO:0080088;GO:0005623;GO:0009058;GO:0000003;GO:0009698;GO:0044424;GO:0003006;GO:1901566;GO:0080077;GO:0061458;GO:0044444;GO:0019748;GO:0080076;GO:1901360;GO:…	K00588	-	virNOG04102;virNOG06566;virNOG16473	Q	sp|A0A077EWA5|NOMT_NARAP Norbelladine 4&apos;-O-methyltransferase OS=Narcissus aff. pseudonarcissus MK-2014 OX=1540222 GN=N4OMT PE=1 SV=1	XP_020672695.1 putative caffeoyl-CoA O-methyltransferase At1g67980 isoform X1 [Dendrobium catenatum]
C4H1	TRINITY_DN3076_c0_g1	54.76	46.07	70.01	526.96	374.08	364.07	2230	-	K00487	PF00067	virNOG07640	Q	sp|P37115|TCMO_VIGRR Trans-cinnamate 4-monooxygenase OS=Vigna radiata var. radiata OX=3916 GN=CYP73A2 PE=1 SV=1	XP_020701874.1 trans-cinnamate 4-monooxygenase [Dendrobium catenatum] &gt;PKU65157.1 Trans-cinnamate 4-monooxygenase [Dendrobium catenatum] &gt;QCO76960.1 trans-cinnamate 4-monooxygenase [Dendrobium officinale]
HCT	TRINITY_DN3485_c0_g1	38.7	37.7	55.76	81.87	82.89	60.83	1776	GO:0006725;GO:0005737;GO:0009963;GO:1901576;GO:0009809;GO:0044444;GO:0019438;GO:0065007;GO:1901360;GO:0019748;GO:0044424;GO:0009698;GO:0010252;GO:0071840;GO:0008374;GO:0050737;GO:0009891;GO:0044237;GO:0005622;GO:0008150;GO:0071704;GO:0009987;GO:0071555;GO:0044550;GO:0044249;GO:0048878;GO:0009889;GO:0016740;GO:0003674;GO:0016746;GO:0019222;GO:0047205;GO:0016747;GO:0050734;GO:0008152;GO:0044464;GO:…	K13065	PF02458	virNOG03060	R	sp|A0A2H5AIZ1|HCT_NAOES Hydroxycinnamoyltransferase OS=Narcissus pseudonarcissus OX=39639 GN=HCT PE=2 SV=1	KAG0472031.1 hypothetical protein HPP92_016577 [Vanilla planifolia]
4CL	TRINITY_DN1135_c0_g1	0.21	0.11	0.3	49.64	37.55	12.27	2414	GO:0006725;GO:0008152;GO:0032553;GO:0097367;GO:0043168;GO:0016877;GO:0016405;GO:1901265;GO:0016874;GO:0003824;GO:0019748;GO:1901360;GO:0036094;GO:0009698;GO:0097159;GO:0000166;GO:0043167;GO:0032555;GO:0044237;GO:0030554;GO:0016878;GO:0017076;GO:0035639;GO:0071704;GO:0009987;GO:0008150;GO:0005524;GO:0016207;GO:0005488;GO:0003674;GO:0008144;GO:1901363;GO:0032559	K01904	PF00501	virNOG01869;virNOG12070	IH	sp|Q6ZAC1|4CL5_ORYSJ 4-coumarate--CoA ligase 5 OS=Oryza sativa subsp. japonica OX=39947 GN=4CL5 PE=1 SV=1	XP_028554566.1 4-coumarate--CoA ligase 1-like [Dendrobium catenatum] &gt;PKU70137.1 4-coumarate--CoA ligase 1 [Dendrobium catenatum]
4CL	TRINITY_DN34719_c0_g1	0.34	0.15	0.08	0.34	0.53	0.47	3987	GO:0048869;GO:0019752;GO:0055086;GO:0036094;GO:0003824;GO:0043436;GO:0016043;GO:0097159;GO:0031956;GO:0046483;GO:0032553;GO:0035384;GO:0006793;GO:0044238;GO:0045229;GO:1901137;GO:0009555;GO:0005524;GO:0009165;GO:0009260;GO:0009259;GO:0072522;GO:1901362;GO:0032559;GO:0035383;GO:0043227;GO:0009058;GO:0032989;GO:0043229;GO:0006790;GO:0005623;GO:0005783;GO:0001676;GO:0019438;GO:0016874;GO:0012505;GO:…	K01904	-	virNOG05521;NOG00295	QI	sp|Q9LQ12|4CLL1_ARATH 4-coumarate--CoA ligase-like 1 OS=Arabidopsis thaliana OX=3702 GN=4CLL1 PE=1 SV=1	XP_020672657.2 4-coumarate--CoA ligase-like 1 [Dendrobium catenatum]

## Sheet: S Table 6
Supplementary Table 6. qRT-PCR primer pair sequences for multi-capsule candidate genes.
	Gene name	primer	Primer sequence (5'-3')
qRT-PCR	18S	18S-F	GTACAAAGGGCAGGGACGTA
		18S-R	CCAGGTCCAGACATAGTAAG
	c53731	qc53731-F	ATGAGAGAAGATATCAATGCTTGTGC
		qc53731-R	CTACAGTGAAGATAAGTTATCACACTCATCC
		qC4H1-F
		qC4H1-R
		qADH-F
		qADH-R
Overexpression	GePIF4	pHB-GePIF4-F	CTCAAGCTTGGATCCATGAGAGAAGATATCAATGCTTGTGC
		pHB-GePIF4-R	GCTCACCATACTAGTCAGTGAAGATAAGTTATCACACTCATCC
Y2H	GePIF4	pGBKT7-GePIF4-F	ATGGCCATGGAGGCCGAATTCATGAGAGAAGATATCAATGCTTGTGC
		pGBKT7-GePIF4-R	TCGACGGATCCCCGGCAGTGAAGATAAGTTATCACACTCATCC
Y1H	GePIF4	pB42AD-GePIF4-F	GCCTCTCCCGAATTCATGAGAGAAGATATCAATGCTTGTGC
		pB42AD-GePIF4-R	GAGTCGGCCGAATTCCAGTGAAGATAAGTTATCACACTCATCC
	G box	pLacZ-G box-F
		pLacZ-G box-R
	GeRAX2	pLacZ-RAX2-F
		pLacZ-RAX2-R
	GeC4H1	pLacZ-C4H1-F
		pLacZ-C4H1-R
Dual-LUC	GeRAX2	pGreenII0800-proRAX2-F	CAGCCCGGGGGATCC
		pGreenII0800-proRAX2-R	AGAACTAGTGGATCC
	GeC4H1	pGreenII0800-proC4H1-F	CAGCCCGGGGGATCC
		pGreenII0800-proC4H1-R	AGAACTAGTGGATCC
Overexpression
RNAi
